# Supplementary material for: Investigating the Effects of Exogenous and Endogenous 2-Arachidonoylglycerol on Retinal CB1 Cannabinoid Receptors and Reactive Microglia in Naive and Diseased Retina
Source: Int J Mol Sci. 2023 Oct 28;24(21):15689. doi: 10.3390/ijms242115689 (PMC10650178; doi:10.3390/ijms242115689)
Supplement: Supplementary file 1 [file ijms-24-15689-s001.zip]

Archive with 1 entries (1 files):
- ijms-2670262-supplementary.pdf
